# Supplementary material for: Synthetic Red Blood Cell-Specific Glycolytic Intermediate 2,3-Diphosphoglycerate (2,3-DPG) Inhibits Plasmodium falciparum Development In Vitro
Source: Front Cell Infect Microbiol. 2022 Mar 15;12:840968. doi: 10.3389/fcimb.2022.840968 (PMC8967366; doi:10.3389/fcimb.2022.840968)
Supplement: Supplementary file 1 [file DataSheet_1.zip]

Archive with 7 entries (6 files):
- suplementary material/
- suplementary material/Morais et al Figure S1.tif
- suplementary material/Morais et al Figure S2.tif
- suplementary material/Morais et al Figure S3.tiff
- suplementary material/Morais et al Figure S4.tif
- suplementary material/Morais et al Figure S5.tiff
- suplementary material/Supplementary Material Captions.docx
